# Supplementary material for: Pioglitazone Synthetic Analogue Ameliorates Streptozotocin-Induced Diabetes Mellitus through Modulation of ACE 2/Angiotensin 1–7 via PI3K/AKT/mTOR Signaling Pathway
Source: Pharmaceuticals (Basel). 2022 Mar 10;15(3):341. doi: 10.3390/ph15030341 (PMC8955304; doi:10.3390/ph15030341)
Supplement: Supplementary file 1 [file pharmaceuticals-15-00341-s001.zip]

Archive with 1 entries (1 files):
- pharmaceuticals-1583529-supplementary.pdf
